# Supplementary material for: LIK1, A CERK1-Interacting Kinase, Regulates Plant Immune Responses in Arabidopsis
Source: PLoS One. 2014 Jul 18;9(7):e102245. doi: 10.1371/journal.pone.0102245 (PMC4103824; doi:10.1371/journal.pone.0102245)
Supplement: Table S1 — List of 54 proteins interacting with the AtCERK1 kinase domain as identified by LexA-Y2H screening. (XLSX) [file pone.0102245.s008.xlsx]

## Sheet: Sheet1
List of 54 proteins interacting with the AtCERK1 kinase domain as idenfitied by LexA-Y2H screening
AGI number	Annotation (*)	Predicted location(*)	Number of clones	# of homozygous T-DNA insertion mutant lines
AT1G07890	Encodes a cytosolic ascorbate peroxidase APX1. Ascorbate peroxidases are enzymes that scavenge hydrogen peroxide in plant cells. Expression of the gene is down regulated in the presence of paraquat, an inducer of photoxidative stress.	cytosol	2	2
AT1G08830	Encodes a cytosolic copper/zinc superoxide dismutase CSD1 that can detoxify superoxide radicals. Its expression is affected by miR398-directed mRNA cleavage.	cytoplasm		2
AT1G13930	Involved in response to salt stress. Knockout mutants are hypersensitive to salt stress.	chloroplast	2	1
AT1G14345	Oxidoreductase; similar to hypothetical protein (Vitis vinifera) (GB:CAN74870.1); contains InterPro domain Aldo/keto reductase; (InterPro:IPR001395)	chloroplast thylakoid membrane	1	1
AT1G19730	encodes a cytosolic thioredoxin that reduces disulfide bridges of target proteins by the reversible formation of a disulfide bridge between two neighboring Cys residues present in the active site. Thioredoxins have been found to regulate a variety of biological reactions in prokaryotic and eukaryotic cells.	cytosol	1	3
AT1G20020	NADPH dehydrogenase	cytosol	1	1
AT1G26630	translation initiation factor/ FBR12, FUMONISIN B1-RESISTANT12, T24P13.1, T24P13_1	n/a	1	1
AT1G31812	Acyl coA binding protein	n/a	1	1
AT1G42970	Glyceraldehyde-3-phosphate dehydrogenase B subunit (GAPB)	n/a	1	1
AT1G45230	Defective chloroplasts and leaves protein-related / DCL protein-related	n/a	1	3
AT1G50640	A member of the ERF (ethylene response factor) subfamily B-1 of ERF/AP2 transcription factor family (ATERF-3). The protein contains one AP2 domain.	n/a	1	1
AT1G52400	Beta-glucosidase		1	2
AT1G56220	Dormancy/auxin associated family protein; similar to dormancy/auxin associated protein-related (Arabidopsis thaliana) (TAIR:AT1G54070.1); similar to unnamed protein product (Vitis vinifera) (GB:CAO17488.1); contains InterPro domain Dormancy auxin associated (InterPro:IPR008406)	n/a	1	3
AT1G60850	DNA-dependent RNA polymerase	n/a	1	1
AT1G60950	Encodes a major leaf ferredoxin	chloroplast	1	1
AT1G62120	Mitochondrial transcription termination factor-related / mTERF-related; similar to mitochondrial transcription termination factor family protein / mTERF family protein (Arabidopsis thaliana) (TAIR:AT1G62085.1); similar to unnamed protein product (Vitis vinifera) (GB:CAO40592.1); contains InterPro domain Mitochodrial transcription termination factor-related (InterPro:IPR003690)	mitochondrion	1	1
AT2G26250	Epidermis-specific, encodes KCS10, a putative 3-ketoacyl-CoA synthase. probably involved in the synthesis of long-chain lipids found in the cuticle.	ER	1	1
AT2G26280	ATP binding damaged DNA binding	n/a	1	1
AT2G28190	Encodes a chloroplastic copper/zinc superoxide dismutase CSD2 that can detoxify superoxide radicals. Its expression is affected by miR398-directed mRNA cleavage.	chloroplast	1	1
AT2G39840	Encodes the catalytic subunit of a Type 1 phosphoprotein Ser/Thr phosphatase, expressed in roots, shoots and flowers.	systemI phosphatase complex	1	1
AT2G39960	Microsomal signal peptidase 25 kDa subunit, putative (SPC25); Identical to Probable signal peptidase complex subunit 2 (Arabidopsis thaliana) (GB:P58684); similar to signal peptidase (Arabidopsis thaliana) (TAIR:AT4G04200.1); similar to unknown (Populus trichocarpa) (GB:ABK95467.1); contains InterPro domain Microsomal signal peptidase 25 kDa subunit; (InterPro:IPR009582)	ER	3	1
AT2G41110	A touch-inducible calmodulin that has higher affinity to kinesin-like calmodulin binding motor protein than CAM4 or CAM6	cytosol	1	1
AT2G42540	A cold-regulated gene whose product is targeted to the chloroplast and constitutive expression increases freezing tolerance in protoplasts in vitro and chloroplasts in vivo. NMR and x-ray diffraction studies suggest that COR15a alters the intrinsic curvature of the inner membrane of chloroplast envelope	chloroplast	1	2
AT2G43680	IQD14; calmodulin binding; Identical to Protein IQ-DOMAIN 14 (IQD14) (Arabidopsis thaliana) (GB:Q8LPG9;GB:O22835); similar to IQD13 (IQ-domain 13), calmodulin binding (Arabidopsis thaliana) (TAIR:AT3G59690.1); similar to unnamed protein product (Vitis vinifera) (GB:CAO46285.1); contains InterPro domain IQ calmodulin-binding region (InterPro:IPR000048)	n/a	1	0
AT2G33810	SPL3. Encodes a member of the SPL (squamosa-promoter binding protein-like) gene family, a novel gene family encoding DNA binding proteins and putative transcription factors. Contains the SBP-box, which encodes the SBP-domain, required and sufficient for interaction with DNA. It binds DNA, may directly regulate AP1, and is involved in regulation of flowering and vegetative phase change. Its tempor…	nucleus	6	3
AT3G08770	Predicted to encode a PR (pathogenesis-related) protein.	n/a	1	0
AT3G10190	Calmodulin, putative; similar to calmodulin, putative (Arabidopsis thaliana) (TAIR:AT2G41410.1); similar to unnamed protein product (Vitis vinifera) (GB:CAO23336.1); contains InterPro domain EF-Hand type; (InterPro:IPR011992); contains InterPro domain Calcium-binding EF-hand; (InterPro:IPR002048)	n/a	1	1
AT3G13690	Protein kinase family protein; similar to protein kinase family protein (Arabidopsis thaliana) (TAIR:AT1G55200.1); similar to protein kinase family protein (Arabidopsis thaliana) (TAIR:AT5G56790.1); similar to hypothetical protein (Vitis vinifera) (GB:CAN76926.1); similar to unnamed protein product (Vitis vinifera) (GB:CAO45720.1); similar to unnamed protein product (Vitis vinifera) (GB:CAO65379.…	n/a	1	1
AT3G14290	Ubiquitin-dependent peptidase		1	0
AT3G14840	Leucine-rich repeat family protein / protein kinase family protein; similar to leucine-rich repeat family protein / protein kinase family protein (Arabidopsis thaliana) (TAIR:AT1G53440.1); similar to leucine-rich repeat transmembrane protein kinase, Putative (Arabidopsis thaliana) (TAIR:AT1G07650.1); similar to serine/threonine protein kinase-related (Arabidopsis thaliana) (TAIR:AT1G53420.1); sim…	plasma membrane	2	4
AT3G26840	Esterase/lipase/thioesterase family protein		1	4
AT3G49470	NACA2 (NASCENT POLYPEPTIDE-ASSOCIATED COMPLEX SUBUNIT ALPHA-LIKE PROTEIN 2); Identical to Nascent polypeptide-associated complex subunit alpha-like protein 2 (Arabidopsis thaliana) (GB:Q94JX9;GB:Q9S7G0); similar to nascent polypeptide associated complex alpha chain protein, putative / alpha-NAC, putative (Arabidopsis thaliana) (TAIR:AT4G10480.1); similar to nascent polypeptide associated complex …	n/a	1	3
AT3G51895	Sulfate transmembrane transporter		1	3
AT3G54890	Chlorophyl binding protein	n/a	1	0
AT4G04780	Similar to unknown protein (Arabidopsis thaliana) (TAIR:AT1G33450.1); similar to RNA polymerase II complex component SRB7 protein-like (Oryza sativa (japonica cultivar-group)) (GB:BAD03057.1); contains domain FAMILY NOT NAMED (PTHR13381); contains domain gb def: Hypothetical protein C24H11.9 (PTHR13381:SF2)	n/a	1	2
AT4G35100	Member of the plasma membrane intrinsic protein PIP. functions as aquaporin. Salt-stress-inducible MIP	plasmamembrane	1	1
AT4G37450	Arabinogalactan protein	n/a	1	2
AT5G02050	Mitochondrial glycoprotein family protein / MAM33 family protein; similar to mitochondrial glycoprotein family protein	mitochondria	1
AT5G03240	Polyubiquitin 3 (UBQ3). UBQ3 encodes different number of ubiquitins in different ecotypes. UBQ3 transcript level is modulated by UV-B and light/dark treatments.	cytoplasm	1	3
AT5G04750	F1F0-ATPase inhibitor protein, putative	n/a	1	0
AT5G07530	Glycine rich lipid binding protein	n/a	1	0
AT5G11720	alpha glucosidase	n/a	1	4
AT5G12960	Putative glycosyl hydrolase of unknown function (DUF1680)	Endo membrane system	1	1
AT5G15140	Aldose 1-epimerase protein	Endo membrane system	1	2
AT5G15960	Cold and ABA inducible protein KIN1, possibly functions as an anti-freeze protein. Transcript level of this gene is induced by cold, ABA, dehydration and osmoticum (mannitol). However, protein activity of GUS fused to the promoter of this gene is inhibited by cold treatment, suggesting an inhibition of the protein by increased transcript level.	n/a	1	0
AT5G19510	Translation elongation factor EF1B	cytosol	1	0
AT5G20240	Floral homeotic gene encoding a MADS domain transcription factor. Required for the specification of petal and stamen identities.	cytoplasm/ nucleus	1	1
AT5G20500	Putative glutaredoxin	ER	1	2
AT5G24770	Has acid phosphatase activity dependent on the presence of divalent cations (Mg2+, Co2+, Zn2+, Mn2+) and anti-insect activity. Insects fed with the protein show a retarded development. Induced in response to abscisic acid, jasmonic acid, salt, water deficiency and wounding.	ER	1	1
AT5G47210	RNA binding	n/a	1	3
AT5G48485	DIR1, encodes a putative apoplastic lipid transfer protein that is involved in systemic acquired resistance. Mutants in this gene exhibit wild-type local resistance to avirulent and virulent P. syringae, but pathogenesis-related gene expression is abolished in uninoculated distant leaves and fail to develop SAR to virulent Pseudomonas or Peronospora parasitica.	endomembrane system	1	0
AT5G50030	Invertase/pectinesterase inhibitor	ER	1	2
AT5G51280	Putative DEAD-box protein involved in ATP catabolic process	n/a	2	1
AT5G54270	Light harvesting complex	n/a	1	4
