# Supplementary material for: LIK1, A CERK1-Interacting Kinase, Regulates Plant Immune Responses in Arabidopsis
Source: PLoS One. 2014 Jul 18;9(7):e102245. doi: 10.1371/journal.pone.0102245 (PMC4103824; doi:10.1371/journal.pone.0102245)
Supplement: Table S2 — Primer sequences. (XLSX) [file pone.0102245.s009.xlsx]

## Sheet: Sheet1
Name	Sequence (5'-3')	usage
LBb1.3	ATTTTGCCGATTTCGGAAC	Left border primer for the T-DNA SALK lines
LIK1-1 LP	CAGCCAGCAAAGACCAATAAC	Identify the genotype of SALK_091588
LIK1-1 RP	CGCCGTTACTTGTAACTGCTC	Identify the genotype of SALK_091588
LIK1-3 LP	TTGTTCTCAGCTTTCTACGGC	Identify the genotype of SALK_040386
LIK1-3 RP	TTGCAGGATCAAAGTTATCCG	Identify the genotype of SALK_040386
LIK1-4 LP	TTGTTCTCAGCTTTCTACGGC	Identify the genotype of SALK_040387
LIK1-4 RP	CTTCTCCGATCTTGTTTGCAG	Identify the genotype of SALK_040387
LIK1-F	ACGGTACCTGGAGAGGCTGCTTAAGACCC	Assess the expression of LIK1 by RT-PCR
LIK1-R	ACGGATCCTTAAGTTCTAGTGTTCCAATAGGC	Assess the expression of LIK1 by RT-PCR
SqLIK1-F	TGCAAACAAGATCGGAGAAG	Semi qRT-PCR of LIK1
SqLIKK1-R	CAGAGCCGAAATCATAGCAA	Semi qRT-PCR of LIK1
UBQ5-F	CTTCAGCAGCCGTTGCCTCA	Amplifying UBQ5 control in RT-PCR
UBQ5-R	CTGGTAAACGTAGGTGAGTCC	Amplifying UBQ5 control in RT-PCR
qACO2-F	ACAACCCGGG AAGCGATGCG G	qRT-PCR of ACO2
qACO2-R	TGCATAAAGCTTCATGTAGTC	qRT-PCR of ACO2
qJAR1-F	GCAACTGTTTAGACCGAGCA	qRT-PCR of JAR1
qJAR1-R	GCTCCAAGGCTCCAATAGTC	qRT-PCR of JAR1
qCOI1-F	CTTCTTTGGTGTGTCGGAGA	qRT-PCR of COI1
qCOI1-R	GTAGCAAAGCGCCATAGTCA	qRT-PCR of COI1
qWRKY53-F	CCTACGAGAGATCTCTTCTTCTG	qRT-PCR of WRKY53
qWRKY53-R	AGATCGGAGAACTCTCCACGTG	qRT-PCR of WRKY53
qSAND-F	AACTCTATGCAGCATTTGATCCACT	qRT-PCR of SAND
qSAND-R	TGATTGCATATCTTTATCGCCATC	qRT-PCR of SAND
Tubulin-F	CCAACAACGTGAAATCGACAG	RT-PCR for Tubulin 2 (At5g62690)
Tubulin-R	TCTTGGTATTGCTGGTACTCT	RT-PCR for Tubulin 2 (At5g62690)
LIK1-RT-F	CACACACATCAGCACACGAGTCG	identification of T-DNA mutants
LIK1-RT-R	AGTTCTAGTGTTCCAATAGGC	identification of T-DNA mutants
CERK1Kin-F	GTGGGATCCATTATTATGCTTACCGGAAGAATAAG	gene cloning
CERK1Kin-R	ACGTCTCGAGCCGGCCGGACATAAGACTGAC	gene cloning
LIK1Kin-F	ACGTGGATCCG AGT CAG ATG GAAAAAGATTTCAAG	gene cloning
LIK1Kin-R	AAGTCTCGAGAGTTCTAGTGTTCCAATAGGC	gene cloning
LIKD798A-F	CAAGACTCAAGATCGTACACAGAGcCATCAAAGCCACTAATGTCTTGC	point mutation of LIK1
LIKD798A-R	GCAAGACATTAGTGGCTTTGATGgCTCTGTGTACGATCTTGAGTCTTG	point mutation of LIK1
